# Supplementary material for: The anti-aging potential of antihypertensive peptides of Pariset, a dataset of algal peptides
Source: Front Aging. 2025 Jul 30;6:1618082. doi: 10.3389/fragi.2025.1618082 (PMC12343563; doi:10.3389/fragi.2025.1618082)
Supplement: Supplementary file 4 [file DataSheet1.xlsx]

## Sheet: Allergenicity
Peptide	Bacteria	Virus	Tumour	AllerCatPro 2.0 Results	Toxin (T)/non-toxin (N)	The anti-aging potential of antihypertensive peptides of Pariset, a dataset of algal peptides
LIHADPPGVGLTGF	0.8890 ( Probable ANTIGEN )	0.6336 ( Probable ANTIGEN )	0.1305 ( Probable NON-ANTIGEN )	no evidence	T	Isaac Karimi1*, Parisa Olfati1, Layth Jasim Mohammed2, Jawad Kadhim Tarrad2, Ahmed M. Amshawee3, Maryam A. Hussain4 and Helgi B. Schiöth*5
AAGGSLFEEYMR	0.0539 ( Probable NON-ANTIGEN )	-0.0089 ( Probable NON-ANTIGEN )	0.2098 ( Probable NON-ANTIGEN )	no evidence	N	1Laboratory for Computational Physiology, Department of Biology, Faculty of Science, Razi University 67149-67346, Kermanshah, Iran. p.olfati1999@gmail.com
FEQDWAS	0.0671 ( Probable NON-ANTIGEN )	-0.0271 ( Probable NON-ANTIGEN )	-0.4989 ( Probable NON-ANTIGEN )	no evidence	T	2Department of Microbiology, College of Medicine, Babylon University, Hilla City, Babylon Governorate, 51002, Iraq. E-mail: med996.layth.jasim@uobabylon.edu.iq
LFDGKVCTMLIIIT	0.7250 ( Probable ANTIGEN )	0.1254 ( Probable NON-ANTIGEN )	-0.2981 ( Probable NON-ANTIGEN )	no evidence	T	3Department of Radiology, University of Hilla, Babylon, Iraq. E-mail: ahmed_meki@hilla-unc.edu.iq
GLDAGLSHCGVVNVCIP	0.8166 ( Probable ANTIGEN )	-0.0030 ( Probable NON-ANTIGEN )	0.4395 ( Probable NON-ANTIGEN )	no evidence	T	4Babylon Technical Institute, AL-Furat Al-Awsat Technical University, Babylon, Iraq. E-mail: maryam.hussein.iba3@atu.edu.iq
LIHADPPGVGL	1.2458 ( Probable ANTIGEN )	0.6095 ( Probable ANTIGEN )	0.7403 ( Probable ANTIGEN )	no evidence	T	5Department of Surgical Sciences, Functional Pharmacology and Neuroscience, Uppsala University, 751 24, Uppsala, Sweden.
ARY				no evidence	T	*Correspondence: Helgi B. Schiöth, helgi.schioth@uu.se, Tel and Fax: 0046-18-4714160; Isaac Karimi; isaac_karimi2000@yahoo.com; karimiisaac@razi.ac.ir. Tel & Fax: 0098-83-34274545.
LDY				no evidence	T
LRM				no evidence	T
LRY				no evidence	T
VYRT				no evidence	N
YLR				no evidence	T
YRD				no evidence	T
KAF				no evidence	T
AYR				no evidence	T
MTFF				no evidence	N
VRFK				no evidence	T
KFR				no evidence	T
WHKPA				no evidence	T
FFKWEF	4.3849 ( Probable ANTIGEN )	0.9487 ( Probable ANTIGEN )	0.7744 ( Probable ANTIGEN )	no evidence	T
FCGR				no evidence	T
LVER				no evidence	T
FFR				no evidence	T
RFR				no evidence	T
FAR				no evidence	T
FVCG				no evidence	T
FFLREF	1.6832 ( Probable ANTIGEN )	-0.3993 ( Probable NON-ANTIGEN )	-0.1292 ( Probable NON-ANTIGEN )	no evidence	T
SRGL				no evidence	T
ACWR				no evidence	T
RPAPR				no evidence	T
ACPSGT	1.4074 ( Probable ANTIGEN )	0.6008 ( Probable ANTIGEN )	0.7593 ( Probable ANTIGEN )	no evidence	T
WER				no evidence	T
LLEER				no evidence	T
PGCRR				no evidence	T
FLWWLR	1.4398 ( Probable ANTIGEN )	1.5799 ( Probable ANTIGEN )	1.0481 ( Probable ANTIGEN )	no evidence	T
AAGRFP	-0.3361 ( Probable NON-ANTIGEN )	-0.4119 ( Probable NON-ANTIGEN )	0.2591 ( Probable NON-ANTIGEN )	no evidence	T
LVFFGH	_1.5491 ( Probable NON-ANTIGEN )	0.3155 ( Probable NON-ANTIGEN )	0.8400 ( Probable ANTIGEN )	no evidence	T
PVAFN				no evidence	N
CPSNN				no evidence	T
AWRRP				no evidence	T
LWT				no evidence	T
YRF				no evidence	T
FRV				no evidence	T
VNLF				no evidence	T
PGDTY				no evidence	N
EWYPH				no evidence	T
KTFPY				no evidence	N
FGRPF				no evidence	T
VESR				no evidence	T
AIPAAPAAPAGPKLY	0.1959 ( Probable NON-ANTIGEN )	0.2555 ( Probable NON-ANTIGEN )	0.3456 ( Probable NON-ANTIGEN )	no evidence	T
AGGEY				no evidence	T
VDHY				no evidence	N
IKGHY				no evidence	T
LKNPG				no evidence	T
	NOTE: Green cells are non-allergenic non-antigenic peptides that were selected for anti-aging screening presented in next, Antiaging potential, sheet.

## Sheet: Antiaging potential
algal peptide	similar peptide	name	Z score	Smith-Waterman score
AAGGSLFEEYMR	not detected	not detected	not detected	not detected			The anti-aging potential of antihypertensive peptides of Pariset, a dataset of algal peptides
VYRT	RRRVYRYSTV	AAPeptide266	85.5	18			Isaac Karimi1*, Parisa Olfati1, Layth Jasim Mohammed2, Jawad Kadhim Tarrad2, Ahmed M. Amshawee3, Maryam A. Hussain4 and Helgi B. Schiöth*5
VYRT	VRHVYRRGS	AAPeptide014	70.4	16			1Laboratory for Computational Physiology, Department of Biology, Faculty of Science, Razi University 67149-67346, Kermanshah, Iran. p.olfati1999@gmail.com
VYRT	GGTVYRS	AAPeptide051	87.3	16			2Department of Microbiology, College of Medicine, Babylon University, Hilla City, Babylon Governorate, 51002, Iraq. E-mail: med996.layth.jasim@uobabylon.edu.iq
VYRT	TVDVYRDRR	AAPeptide139	85.4	16			3Department of Radiology, University of Hilla, Babylon, Iraq. E-mail: ahmed_meki@hilla-unc.edu.iq
MTFF	YRGMTR	AAPeptide134	103.1	12			4Babylon Technical Institute, AL-Furat Al-Awsat Technical University, Babylon, Iraq. E-mail: maryam.hussein.iba3@atu.edu.iq
MTFF	MTRTG	AAPeptide240	108.5	12			5Department of Surgical Sciences, Functional Pharmacology and Neuroscience, Uppsala University, 751 24, Uppsala, Sweden.
MTFF	YRGMTR	AAPeptide089	103.7	12			*Correspondence: Helgi B. Schiöth, helgi.schioth@uu.se, Tel and Fax: 0046-18-4714160; Isaac Karimi; isaac_karimi2000@yahoo.com; karimiisaac@razi.ac.ir. Tel & Fax: 0098-83-34274545.
PVAFN	RRVRVATT	AAPeptide255	113.5	15
PVAFN	YTAVANYRS	AAPeptide262	99.3	14
PVAFN	SYRRVYKR	AAPeptide117	68.6	11
PVAFN	YAYRVGCV	AAPeptide192	72.8	11
PVAFN	RKRRVTWN	AAPeptide242	73.4	11
PVAFN	NSMRVWRK	AAPeptide016	75.5	11
PVAFN	YRRRVYRY	AAPeptide266	75.8	11
PVAFN	AYSDVAH	AAPeptide151	76.4	11
PVAFN	YRVVTY	AAPeptide280	76.4	11
PVAFN	KKARVVRY	AAPeptide114	77.3	11
PVAFN	TSDRVKRR	AAPeptide011	80.2	11
PVAFN	KKARVVRY	AAPeptide116	81.2	11
PVAFN	AGKRVK	AAPeptide195	84.7	11
PVAFN	DDVRV	AAPeptide069	84.7	11
PVAFN	CRRNTDRSC	AAPeptide035	84.7	11
PVAFN	RYTRVRCH	AAPeptide189	84.7	11
PVAFN	ATSRVRA	AAPeptide029	86.6	11
PVAFN	ATSRVRG	AAPeptide031	86.6	11
PVAFN	KYDRVC	AAPeptide038	85.6	11
PVAFN	RHNRVC	AAPeptide036	85.6	11
PVAFN	ATSRVR	AAPeptide030	87.8	11
PVAFN	VRVRYK	AAPeptide147	87.8	11
PVAFN	HGRVMRY	AAPeptide091	81.8	11
PVAFN	GRVH	AAPeptide222	91.0	11
PVAFN	NRVY	AAPeptide168	91.0	11
PVAFN	VAGAYC	AAPeptide282	83.8	11
PVAFN	RVYKG	AAPeptide122	89.2	11
PVAFN	RVYKR	AAPeptide123	89.2	11
PVAFN	YRSRV	AAPeptide052	89.2	11
PGDTY	RCSRGTTYHCK	AAPeptide117	82.1	21
PGDTY	RGDGRYGR	AAPeptide065	90.2	19
KTFPY	KTRRTTR	AAPeptide231	92.3	17
KTFPY	HYNTRYRY	AAPeptide001	76.5	16
VDHY	TVDVYRDR	AAPeptide139	112.1	16
VDHY	WVYKYWNY	AAPeptide149	97.8	14
VDHY	RYWVYKYWNY	AAPeptide108	95.7	14
VDHY	RSKVDRR	AAPeptide040	86.0	13
VDHY	RSKVDRR	AAPeptide162	92.7	13
VDHY	DGNVRHVYR	AAPeptide014	70.2	12
VDHY	RRRVYRYSTV	AAPeptide266	76.2	12
VDHY	HAYDHAYD	AAPeptide090	78.9	12
VDHY	GDNRDKTRG	AAPeptide137	84.3	12
VDHY	WKGRDKYM	AAPeptide207	84.3	12
VDHY	KGRDKYM	AAPeptide207	84.3	12
VDHY	TRVRCHC	AAPeptide189	85.1	12
